# Supplementary material for: Facile Enhancement of Electrochemical Performance of Solid-State Supercapacitor via Atmospheric Plasma Treatment on PVA-Based Gel-Polymer Electrolyte
Source: Gels. 2023 Apr 21;9(4):351. doi: 10.3390/gels9040351 (PMC10137675; doi:10.3390/gels9040351)
Supplement: Supplementary file 1 [file gels-09-00351-s001.zip]

Archive with 1 entries (1 files):
- gels-2345322-supplementary.pdf
